# Supplementary material for: Endangered bowhead whales might buffer climate change with individual variability in movement patterns
Source: Sci Rep. 2026 Jan 27;16:6309. doi: 10.1038/s41598-026-36908-1 (PMC12905287; doi:10.1038/s41598-026-36908-1)
Supplement: Supplementary file 1 — Supplementary Material 1 [file 41598_2026_36908_MOESM1_ESM.xlsx]

## Sheet: Table S3 (Nowak et al.)
X.Intercept.	depth_trans	dist2glacier_trans	dist2ice_trans	sea_ice_sq	sea_ice_trans	shelf_dist_trans	slope_trans	ssh_trans	sst_trans	df	logLik	AICc	delta	weight
0.271563	+	0.00493016	NA	NA	NA	0.00632373	-0.00331755	-0.311483	-0.0182421	13	7049.06	-14072.1	0	0.107468
0.29158	+	0.0048619	NA	NA	NA	NA	-0.00368154	-0.315588	-0.0182657	12	7047.6	-14071.2	0.929646	0.0675165
0.273104	+	0.00492584	NA	-0.000932745	NA	0.00634545	-0.00331702	-0.313753	-0.0181569	14	7049.58	-14071.1	0.960632	0.0664785
0.278133	+	0.00492242	-0.00177355	NA	NA	0.00632131	-0.00330282	-0.313217	-0.0182662	14	7049.57	-14071.1	0.985284	0.0656641
0.270854	+	0.0051121	NA	NA	NA	0.00718107	NA	-0.311542	-0.0181711	12	7047.25	-14070.5	1.62043	0.0477979
0.279921	+	0.00491773	-0.00182771	-0.000960576	NA	0.00634361	-0.00330183	-0.315608	-0.0181792	15	7050.12	-14070.2	1.88389	0.0418984
0.293175	+	0.00485739	NA	-0.000923685	NA	NA	-0.00368226	-0.31785	-0.0181814	13	7048.11	-14070.2	1.91034	0.041348
0.29815	+	0.00485418	-0.0017755	NA	NA	NA	-0.00366666	-0.317322	-0.0182899	13	7048.1	-14070.2	1.91266	0.0413002
0.271824	+	0.00492727	NA	NA	0.00101616	0.00632825	-0.00331987	-0.310748	-0.0181268	14	7049.1	-14070.2	1.92287	0.0410898
0.277531	+	0.00510342	-0.00180147	NA	NA	0.00717475	NA	-0.313303	-0.018196	13	7047.77	-14069.5	2.57337	0.0296811
0.272396	+	0.00510775	NA	-0.000933248	NA	0.00720267	NA	-0.313813	-0.0180859	13	7047.77	-14069.5	2.57993	0.0295839
0.299992	+	0.0048493	-0.00182916	-0.000951541	NA	NA	-0.00366695	-0.319705	-0.0182038	14	7048.65	-14069.3	2.83186	0.0260825
0.291848	+	0.00485904	NA	NA	0.00098925	NA	-0.00368406	-0.314875	-0.0181535	13	7047.63	-14069.3	2.85651	0.025763
0.278645	+	0.00491852	-0.00182164	NA	0.00130024	0.00632703	-0.0033054	-0.312323	-0.0181194	15	7049.63	-14069.3	2.8586	0.0257361
0.273172	+	0.00492487	NA	-0.00091612	0.00036556	0.00634669	-0.00331787	-0.313448	-0.0181169	15	7049.59	-14069.2	2.95289	0.024551
0.293838	+	0.00505643	NA	NA	NA	NA	NA	-0.316282	-0.0181893	11	7045.33	-14068.7	3.45548	0.0190955
0.279321	+	0.00509867	-0.00185567	-0.000961503	NA	0.00719681	NA	-0.315696	-0.0181089	14	7048.33	-14068.6	3.46985	0.0189588
0.271106	+	0.00510943	NA	NA	0.000983571	0.00718603	NA	-0.31083	-0.0180595	13	7047.29	-14068.6	3.54815	0.0182309
0.298669	+	0.0048503	-0.0018226	NA	0.00127348	NA	-0.00366951	-0.31645	-0.0181461	14	7048.17	-14068.3	3.79108	0.0161457
0.280122	+	0.00491594	-0.00184986	-0.000931671	0.000642991	0.00634577	-0.00330313	-0.315094	-0.0181092	16	7050.14	-14068.3	3.85569	0.0156324
0.293242	+	0.00485647	NA	-0.000908025	0.000344317	NA	-0.00368312	-0.317564	-0.0181438	14	7048.11	-14068.2	3.90357	0.0152627
0.297469	+	NA	NA	NA	NA	0.00614586	-0.00351875	-0.310878	-0.0183748	12	7046.08	-14068.2	3.95207	0.014897
0.300517	+	0.00504777	-0.00180726	NA	NA	NA	NA	-0.318044	-0.0182143	12	7045.86	-14067.7	4.40167	0.0118979
0.295432	+	0.00505195	NA	-0.000922874	NA	NA	NA	-0.318542	-0.0181051	12	7045.84	-14067.7	4.438	0.0116837
0.278032	+	0.00509975	-0.00184854	NA	0.00127199	0.007181	NA	-0.312428	-0.0180523	14	7047.84	-14067.7	4.45209	0.0116017
0.272458	+	0.00510691	NA	-0.000918171	0.000331533	0.00720399	NA	-0.313537	-0.0180496	14	7047.77	-14067.5	4.5738	0.0109167
0.316581	+	NA	NA	NA	NA	NA	-0.00386993	-0.314878	-0.0183959	11	7044.7	-14067.4	4.71979	0.0101482
0.300192	+	0.00484755	-0.00185058	-0.000923583	0.000621859	NA	-0.00366833	-0.31921	-0.0181361	15	7048.66	-14067.3	4.80549	0.00972255
0.298995	+	NA	NA	-0.000937391	NA	0.00616785	-0.00351804	-0.31316	-0.018289	13	7046.61	-14067.2	4.90237	0.00926283
0.304059	+	NA	-0.0017898	NA	NA	0.0061437	-0.00350357	-0.312629	-0.0183989	13	7046.6	-14067.2	4.91868	0.00918758
0.302358	+	0.0050429	-0.0018609	-0.000951217	NA	NA	NA	-0.320426	-0.0181282	13	7046.4	-14066.8	5.32165	0.007511
0.294096	+	0.00505382	NA	NA	0.000948421	NA	NA	-0.315599	-0.0180817	12	7045.37	-14066.7	5.38828	0.0072649
0.279512	+	0.00509704	-0.00187681	-0.000933939	0.000613159	0.00719919	NA	-0.315206	-0.0180421	15	7048.34	-14066.7	5.44427	0.00706433
0.323171	+	NA	-0.00179148	NA	NA	NA	-0.00385461	-0.316629	-0.0184201	12	7045.22	-14066.4	5.68442	0.00626503
0.318161	+	NA	NA	-0.000928518	NA	NA	-0.00387047	-0.317152	-0.0183111	12	7045.22	-14066.4	5.68983	0.00624812
0.305831	+	NA	-0.00184422	-0.000965466	NA	0.00616628	-0.00350238	-0.315033	-0.0183113	14	7047.16	-14066.3	5.80611	0.00589522
0.297726	+	NA	NA	NA	0.00106089	0.00615069	-0.00352105	-0.310111	-0.0182543	13	7046.13	-14066.2	5.86769	0.00571646
0.297732	+	NA	NA	NA	NA	0.00705025	NA	-0.310917	-0.0183045	11	7044.04	-14066.1	6.03363	0.0052613
0.301023	+	0.00504415	-0.00185306	NA	0.00123757	NA	NA	-0.317197	-0.0180745	13	7045.92	-14065.8	6.28684	0.00463563
0.295492	+	0.00505119	NA	-0.000909105	0.000302734	NA	NA	-0.318291	-0.018072	13	7045.84	-14065.7	6.43308	0.00430878
0.324996	+	NA	-0.0018454	-0.000956614	NA	NA	-0.00385471	-0.319025	-0.0183334	13	7045.76	-14065.5	6.59212	0.00397942
0.316846	+	NA	NA	NA	0.00103412	NA	-0.00387245	-0.314133	-0.0182786	12	7044.74	-14065.5	6.63957	0.00388611
0.304569	+	NA	-0.00183963	NA	0.00134768	0.00614978	-0.00350608	-0.311703	-0.0182466	14	7046.67	-14065.3	6.7823	0.00361844
0.299065	+	NA	NA	-0.000918819	0.000408337	0.00616927	-0.00351894	-0.31282	-0.0182444	14	7046.62	-14065.2	6.89202	0.00342528
0.304433	+	NA	-0.00182012	NA	NA	0.00704409	NA	-0.312698	-0.0183294	12	7044.58	-14065.1	6.96481	0.00330286
0.29926	+	NA	NA	-0.000938109	NA	0.00707207	NA	-0.313201	-0.0182187	12	7044.57	-14065.1	6.98233	0.00327405
0.302547	+	0.00504132	-0.00188107	-0.000924915	0.00058502	NA	NA	-0.31996	-0.0180645	14	7046.41	-14064.8	7.29842	0.00279542
0.323688	+	NA	-0.00184032	NA	0.00132103	NA	-0.00385741	-0.315725	-0.0182708	13	7045.28	-14064.6	7.55333	0.00246091
0.318231	+	NA	NA	-0.000910911	0.000387102	NA	-0.00387141	-0.31683	-0.0182688	13	7045.22	-14064.4	7.68059	0.00230919
0.320013	+	NA	NA	NA	NA	NA	NA	-0.315579	-0.018321	10	7042.19	-14064.4	7.73025	0.00225257
0.306036	+	NA	-0.00186793	-0.000934517	0.000688392	0.00616866	-0.0035037	-0.314483	-0.0182364	15	7047.18	-14064.3	7.7733	0.00220459
0.306207	+	NA	-0.0018746	-0.000966644	NA	0.00706639	NA	-0.315104	-0.0182417	13	7045.14	-14064.3	7.84953	0.00212215
0.297982	+	NA	NA	NA	0.001028	0.00705551	NA	-0.310174	-0.0181878	12	7044.08	-14064.2	7.95438	0.00201376
0.325201	+	NA	-0.00186838	-0.000926613	0.000667228	NA	-0.00385612	-0.318493	-0.0182608	14	7045.78	-14063.5	8.56129	0.00148668
0.326714	+	NA	-0.00182561	NA	NA	NA	NA	-0.31736	-0.0183459	11	7042.73	-14063.5	8.65496	0.00141866
0.321592	+	NA	NA	-0.000927869	NA	NA	NA	-0.317852	-0.0182362	11	7042.71	-14063.4	8.70177	0.00138584
0.304932	+	NA	-0.00186893	NA	0.00131951	0.00705067	NA	-0.311791	-0.0181802	13	7044.64	-14063.3	8.83403	0.00129716
0.299324	+	NA	NA	-0.000921107	0.000373845	0.00707359	NA	-0.31289	-0.0181778	13	7044.57	-14063.1	8.97384	0.00120958
0.32854	+	NA	-0.00187953	-0.000956487	NA	NA	NA	-0.319756	-0.0182593	12	7043.28	-14062.5	9.563	0.000900948
0.32027	+	NA	NA	NA	0.000993006	NA	NA	-0.314864	-0.0182082	11	7042.23	-14062.5	9.65628	0.000859895
0.306403	+	NA	-0.00189728	-0.000937041	0.000658456	0.007069	NA	-0.314578	-0.01817	14	7045.15	-14062.3	9.81957	0.000792479
0.320568	+	0.00500291	NA	NA	NA	0.00635746	-0.00327453	-0.299928	NA	12	7043.03	-14062	10.0696	0.000699343
0.327221	+	NA	-0.00187315	NA	0.0012852	NA	NA	-0.316482	-0.0182007	12	7042.79	-14061.6	10.5309	0.000555308
0.321656	+	NA	NA	-0.000912171	0.000345108	NA	NA	-0.317565	-0.0181984	12	7042.71	-14061.4	10.6947	0.000511636
0.321951	+	0.004998	NA	-0.000982999	NA	0.00638019	-0.00327418	-0.302379	NA	13	7043.6	-14061.2	10.9151	0.000458248
0.340761	+	0.00493438	NA	NA	NA	NA	-0.00364041	-0.30404	NA	11	7041.54	-14061.1	11.0295	0.000432774
0.327101	+	0.00499538	-0.0017456	NA	NA	0.00635512	-0.00325998	-0.301621	NA	13	7043.52	-14061	11.087	0.00042051
0.328735	+	NA	-0.00190125	-0.000928145	0.000630332	NA	NA	-0.319254	-0.0181906	13	7043.29	-14060.6	11.5356	0.000336018
0.319681	+	0.00518222	NA	NA	NA	0.00720359	NA	-0.30003	NA	11	7041.26	-14060.5	11.5955	0.000326103
0.320468	+	0.00499639	NA	NA	0.00198374	0.00636587	-0.0032796	-0.298633	NA	13	7043.18	-14060.3	11.7681	0.000299133
0.328736	+	0.00499009	-0.00180272	-0.00101051	NA	0.00637842	-0.00325915	-0.304196	NA	14	7044.13	-14060.2	11.8679	0.00028457
0.342203	+	0.00492927	NA	-0.000973956	NA	NA	-0.00364136	-0.306483	NA	12	7042.11	-14060.2	11.8961	0.000280598
0.347294	+	0.00492688	-0.00174752	NA	NA	NA	-0.00362571	-0.305733	NA	12	7042.04	-14060.1	12.0446	0.000260511
0.321065	+	0.00517729	NA	-0.000983303	NA	0.00722624	NA	-0.302481	NA	12	7041.84	-14059.7	12.4402	0.000213756
0.326322	+	0.00517377	-0.00177327	NA	NA	0.0071974	NA	-0.301749	NA	12	7041.77	-14059.5	12.5813	0.000199199
0.327301	+	0.00498757	-0.0018299	NA	0.00226871	0.00636463	-0.00326507	-0.300221	NA	14	7043.71	-14059.4	12.6945	0.000188238
0.340688	+	0.00492786	NA	NA	0.00195812	NA	-0.00364589	-0.302767	NA	12	7041.69	-14059.4	12.7356	0.000184403
0.3218	+	0.00499394	NA	-0.000922184	0.00132827	0.00638442	-0.0032776	-0.30136	NA	14	7043.67	-14059.3	12.7855	0.000179863
0.348988	+	0.00492138	-0.00180414	-0.00100149	NA	NA	-0.00362621	-0.3083	NA	13	7042.64	-14059.3	12.8472	0.000174397
0.319582	+	0.00517609	NA	NA	0.00194802	0.00721314	NA	-0.298758	NA	12	7041.41	-14058.8	13.3047	0.00013874
0.327958	+	0.00516842	-0.00183042	-0.00101124	NA	0.0072205	NA	-0.304326	NA	13	7042.38	-14058.7	13.3605	0.000134921
0.342792	+	0.00512644	NA	NA	NA	NA	NA	-0.304773	NA	10	7039.33	-14058.7	13.4531	0.000128818
0.347521	+	0.00491905	-0.00183088	NA	0.00224324	NA	-0.00363129	-0.304355	NA	13	7042.23	-14058.4	13.6608	0.00011611
0.328761	+	0.00498494	-0.00185831	-0.000937805	0.00160655	0.00638347	-0.00326282	-0.303019	NA	15	7044.22	-14058.4	13.6786	0.000115083
0.342066	+	0.00492523	NA	-0.000914047	0.00130835	NA	-0.00364497	-0.305482	NA	13	7042.18	-14058.3	13.7703	0.000109927
0.34722	+	NA	NA	NA	NA	0.00617719	-0.0034784	-0.299232	NA	11	7039.96	-14057.9	14.1968	8.88158e-05
0.326518	+	0.00516634	-0.00185644	NA	0.00223728	0.00720808	NA	-0.300369	NA	13	7041.96	-14057.9	14.1996	8.86923e-05
0.320916	+	0.00517352	NA	-0.000924188	0.00129114	0.00723121	NA	-0.301491	NA	13	7041.9	-14057.8	14.3178	8.36013e-05
0.344233	+	0.00512139	NA	-0.000972947	NA	NA	NA	-0.307213	NA	11	7039.9	-14057.8	14.3221	8.34221e-05
0.349435	+	0.00511801	-0.00177904	NA	NA	NA	NA	-0.306494	NA	11	7039.84	-14057.7	14.4323	7.89499e-05
0.349028	+	0.00491624	-0.00185904	-0.000929675	0.00158675	NA	-0.00363013	-0.30714	NA	14	7042.73	-14057.4	14.6624	7.03671e-05
0.366491	+	NA	NA	NA	NA	NA	-0.00383133	-0.303238	NA	10	7038.56	-14057.1	14.9917	5.96859e-05
0.348583	+	NA	NA	-0.000988082	NA	0.00620022	-0.00347785	-0.301696	NA	12	7040.54	-14057.1	15.0303	5.85441e-05
0.342724	+	0.00512035	NA	NA	0.00191395	NA	NA	-0.303529	NA	11	7039.47	-14056.9	15.1723	5.45314e-05
0.327982	+	0.00516357	-0.00188489	-0.000940023	0.00157357	0.00722638	NA	-0.303173	NA	14	7042.47	-14056.9	15.1788	5.43549e-05
0.353773	+	NA	-0.0017619	NA	NA	0.00617511	-0.00346341	-0.300942	NA	12	7040.46	-14056.9	15.1957	5.38984e-05
0.351128	+	0.00511254	-0.00183564	-0.00100097	NA	NA	NA	-0.309059	NA	12	7040.44	-14056.9	15.2362	5.28179e-05
0.367914	+	NA	NA	-0.000979223	NA	NA	-0.00383209	-0.305695	NA	11	7039.14	-14056.3	15.8461	3.89359e-05
0.347081	+	NA	NA	NA	0.00203594	0.00618607	-0.00348333	-0.297903	NA	12	7040.12	-14056.2	15.879	3.82996e-05
0.355388	+	NA	-0.0018193	-0.00101584	NA	0.00619872	-0.00346235	-0.303531	NA	13	7041.08	-14056.1	15.9639	3.67087e-05
0.373045	+	NA	-0.00176355	NA	NA	NA	-0.0038162	-0.304948	NA	11	7039.06	-14056.1	15.9887	3.62556e-05
0.349661	+	0.00511061	-0.00186099	NA	0.00220394	NA	NA	-0.30514	NA	12	7040.03	-14056	16.0618	3.49548e-05
0.347293	+	NA	NA	NA	NA	0.00707114	NA	-0.299314	NA	10	7037.97	-14055.9	16.1838	3.28868e-05
0.344103	+	0.00511767	NA	-0.000915093	0.00126345	NA	NA	-0.306247	NA	12	7039.96	-14055.9	16.2048	3.25431e-05
0.366381	+	NA	NA	NA	0.00201033	NA	-0.0038367	-0.301931	NA	11	7038.72	-14055.4	16.6818	2.5637e-05
0.374719	+	NA	-0.00182046	-0.001007	NA	NA	-0.00381649	-0.30753	NA	12	7039.67	-14055.3	16.7782	2.44309e-05
0.353935	+	NA	-0.00184821	NA	0.00232365	0.00618514	-0.0034683	-0.299508	NA	13	7040.67	-14055.3	16.7838	2.43626e-05
0.348402	+	NA	NA	-0.000924964	0.00137845	0.00620476	-0.00348123	-0.300638	NA	13	7040.62	-14055.2	16.8905	2.30967e-05
0.348656	+	NA	NA	-0.0009886	NA	0.00709404	NA	-0.301779	NA	11	7038.55	-14055.1	17.0161	2.16908e-05
0.351169	+	0.00510773	-0.00188918	-0.000930969	0.00154655	NA	NA	-0.30793	NA	13	7040.53	-14055	17.0606	2.12133e-05
0.353957	+	NA	-0.00179197	NA	NA	0.0070651	NA	-0.301053	NA	11	7038.49	-14055	17.1481	2.03058e-05
0.373235	+	NA	-0.00184892	NA	0.00229816	NA	-0.00382161	-0.303537	NA	12	7039.27	-14054.5	17.5857	1.63149e-05
0.367749	+	NA	NA	-0.000917016	0.00135841	NA	-0.00383567	-0.304655	NA	12	7039.2	-14054.4	17.7102	1.53305e-05
0.355385	+	NA	-0.00187669	-0.000940734	0.00165939	0.00620414	-0.00346593	-0.302315	NA	14	7041.18	-14054.3	17.7616	1.49415e-05
0.347157	+	NA	NA	NA	0.0019999	0.0070811	NA	-0.298009	NA	11	7038.12	-14054.2	17.8771	1.41031e-05
0.369689	+	NA	NA	NA	NA	NA	NA	-0.303978	NA	9	7036.11	-14054.2	17.9008	1.39369e-05
0.355574	+	NA	-0.00184942	-0.00101682	NA	0.00708846	NA	-0.303644	NA	12	7039.1	-14054.2	17.9139	1.38459e-05
0.374731	+	NA	-0.00187716	-0.00093279	0.00163943	NA	-0.00382033	-0.306332	NA	13	7039.77	-14053.5	18.5807	9.92045e-06
0.354118	+	NA	-0.00187716	NA	0.00229229	0.00707623	NA	-0.299639	NA	12	7038.69	-14053.4	18.7472	9.12806e-06
0.371111	+	NA	NA	-0.000978375	NA	NA	NA	-0.306433	NA	10	7036.68	-14053.4	18.7572	9.08242e-06
0.569803	+	0.00489652	NA	NA	NA	0.00691644	-0.00332151	NA	-0.0170733	12	7038.65	-14053.3	18.8247	8.78091e-06
0.376356	+	NA	-0.00179745	NA	NA	NA	NA	-0.305718	NA	10	7036.63	-14053.2	18.8588	8.63267e-06
0.348481	+	NA	NA	-0.000927205	0.00134085	0.0070993	NA	-0.300751	NA	12	7038.62	-14053.2	18.8838	8.52537e-06
0.369587	+	NA	NA	NA	0.0019659	NA	NA	-0.302702	NA	10	7036.26	-14052.5	19.6044	5.94605e-06
0.37803	+	NA	-0.00185434	-0.00100668	NA	NA	NA	-0.308299	NA	11	7037.23	-14052.5	19.6491	5.81464e-06
0.355571	+	NA	-0.0019057	-0.000943209	0.0016263	0.00709467	NA	-0.302453	NA	13	7039.2	-14052.4	19.7196	5.61333e-06
0.577091	+	0.00488951	-0.00157044	NA	NA	0.00691722	-0.00330849	NA	-0.017089	13	7039.05	-14052.1	20.0296	4.80739e-06
0.572974	+	0.00489261	NA	-0.000796197	NA	0.00693867	-0.00332109	NA	-0.0169934	13	7039.03	-14052	20.0676	4.71678e-06
0.596037	+	0.00482128	NA	NA	NA	NA	-0.00372019	NA	-0.0170822	11	7036.89	-14051.8	20.3312	4.13441e-06
0.569143	+	0.00507868	NA	NA	NA	0.00777494	NA	NA	-0.0170019	11	7036.83	-14051.7	20.4509	3.89426e-06
0.376548	+	NA	-0.00188141	NA	0.00225898	NA	NA	-0.304332	NA	11	7036.82	-14051.6	20.4694	3.85836e-06
0.56907	+	0.00489197	NA	NA	0.00164395	0.0069215	-0.00332527	NA	-0.0168911	13	7038.75	-14051.5	20.6193	3.57979e-06
0.370956	+	NA	NA	-0.000918241	0.00131313	NA	NA	-0.305429	NA	11	7036.74	-14051.5	20.6303	3.56022e-06
0.580565	+	0.00488529	-0.00161536	-0.000820079	NA	0.00694013	-0.00330768	NA	-0.0170072	14	7039.45	-14050.9	21.2271	2.6417e-06
0.378046	+	NA	-0.00190969	-0.000934285	0.0015992	NA	NA	-0.307132	NA	12	7037.33	-14050.6	21.4612	2.34986e-06
0.603328	+	0.00481426	-0.00156966	NA	NA	NA	-0.00370722	NA	-0.0170979	12	7037.29	-14050.6	21.5368	2.26267e-06
0.599244	+	0.00481719	NA	-0.000784324	NA	NA	-0.00372103	NA	-0.0170036	12	7037.26	-14050.5	21.5965	2.19614e-06
0.576567	+	0.00507081	-0.00159836	NA	NA	0.00777231	NA	NA	-0.0170182	12	7037.25	-14050.5	21.6271	2.16282e-06
0.572316	+	0.00507475	NA	-0.000796671	NA	0.00779707	NA	NA	-0.016922	12	7037.21	-14050.4	21.6928	2.09285e-06
0.576577	+	0.00488392	-0.00164169	NA	0.00190288	0.00692311	-0.00331225	NA	-0.0168788	14	7039.18	-14050.4	21.7555	2.02833e-06
0.572273	+	0.00488976	NA	-0.000745718	0.0011189	0.0069407	-0.00332367	NA	-0.0168745	14	7039.07	-14050.1	21.9767	1.81596e-06
0.209952	NA	0.00466328	NA	NA	NA	NA	-0.00408842	-0.369991	-0.0186871	8	7033.01	-14050	22.1025	1.7052e-06
0.595336	+	0.00481672	NA	NA	0.00162361	NA	-0.00372419	NA	-0.0169023	12	7036.99	-14050	22.1307	1.68132e-06
0.568428	+	0.00507441	NA	NA	0.00161144	0.00778085	NA	NA	-0.0168232	12	7036.93	-14049.9	22.2534	1.58127e-06
0.594951	+	NA	NA	NA	NA	0.0067386	-0.00352134	NA	-0.0172077	11	7035.71	-14049.4	22.6911	1.27051e-06
0.606839	+	0.00480985	-0.00161393	-0.000808185	NA	NA	-0.00370772	NA	-0.0170174	13	7037.68	-14049.4	22.7574	1.22908e-06
0.580046	+	0.00506654	-0.00164332	-0.000820967	NA	0.00779504	NA	NA	-0.0169363	13	7037.65	-14049.3	22.8228	1.18955e-06
0.598994	+	0.00501776	NA	NA	NA	NA	NA	NA	-0.0170023	10	7034.58	-14049.2	22.9488	1.11687e-06
0.211715	NA	0.00465894	NA	-0.000954907	NA	NA	-0.00408875	-0.372263	-0.0185993	9	7033.55	-14049.1	23.0137	1.08122e-06
0.579937	+	0.00488157	-0.00166337	-0.000758895	0.00137197	0.00694267	-0.00331045	NA	-0.0168618	15	7039.52	-14049	23.0901	1.04068e-06
0.216125	NA	0.00465584	-0.00169646	NA	NA	NA	-0.00407424	-0.371726	-0.018712	9	7033.47	-14048.9	23.1747	9.97579e-07
0.602842	+	0.00480867	-0.00164014	NA	0.00188229	NA	-0.00371127	NA	-0.01689	13	7037.43	-14048.8	23.2685	9.51884e-07
0.576061	+	0.00506551	-0.00166858	NA	0.00187473	0.00777907	NA	NA	-0.016811	13	7037.38	-14048.7	23.3609	9.08898e-07
0.598562	+	0.00481435	NA	-0.000734405	0.00110647	NA	-0.0037237	NA	-0.016886	13	7037.31	-14048.6	23.5074	8.447e-07
0.200202	NA	0.00469255	NA	NA	NA	0.00259127	-0.00394777	-0.369719	-0.0186977	9	7033.27	-14048.5	23.5816	8.13937e-07
0.571641	+	0.00507211	NA	-0.000747724	0.00108499	0.00779969	NA	NA	-0.0168066	13	7037.26	-14048.5	23.6073	8.03564e-07
0.602284	+	NA	-0.00158696	NA	NA	0.00673965	-0.00350789	NA	-0.0172234	12	7036.12	-14048.2	23.8791	7.01465e-07
0.598121	+	NA	NA	-0.000801079	NA	0.0067611	-0.00352075	NA	-0.0171272	12	7036.1	-14048.2	23.9246	6.85662e-07
0.210359	NA	0.00466005	NA	NA	0.00119856	NA	-0.00409125	-0.36909	-0.0185503	9	7033.06	-14048.1	23.9938	6.62351e-07
0.620146	+	NA	NA	NA	NA	NA	-0.00390692	NA	-0.0172144	10	7034.05	-14048.1	24.0203	6.53654e-07
0.218138	NA	0.00465114	-0.00175191	-0.000981632	NA	NA	-0.00407412	-0.374119	-0.0186226	10	7034.05	-14048.1	24.0252	6.52052e-07
0.606422	+	0.0050099	-0.0016013	NA	NA	NA	NA	NA	-0.0170186	11	7035	-14048	24.122	6.21247e-07
0.602197	+	0.00501372	NA	-0.000783196	NA	NA	NA	NA	-0.0169238	11	7034.95	-14047.9	24.2162	5.92646e-07
0.594176	+	NA	NA	NA	0.0016872	0.00674396	-0.003525	NA	-0.0170206	12	7035.82	-14047.6	24.4745	5.20855e-07
0.201882	NA	0.00468847	NA	-0.000959198	NA	0.00261544	-0.00394679	-0.371999	-0.0186096	10	7033.82	-14047.6	24.4832	5.18588e-07
0.606225	+	0.00480614	-0.0016615	-0.000747563	0.00135925	NA	-0.00371061	NA	-0.0168733	14	7037.75	-14047.5	24.6229	4.836e-07
0.206397	NA	0.00468503	-0.00169305	NA	NA	0.00258195	-0.00393413	-0.371451	-0.0187225	10	7033.73	-14047.5	24.6577	4.75248e-07
0.579431	+	0.00506305	-0.00169031	-0.000761107	0.00134229	0.00779822	NA	NA	-0.016794	14	7037.72	-14047.4	24.6917	4.67253e-07
0.598313	+	0.00501352	NA	NA	0.00158377	NA	NA	NA	-0.0168267	11	7034.68	-14047.4	24.758	4.51999e-07
0.595245	+	NA	NA	NA	NA	0.00764376	NA	NA	-0.0171371	10	7033.67	-14047.3	24.7753	4.48111e-07
0.211851	NA	0.0046576	NA	-0.000930441	0.00053772	NA	-0.00409001	-0.371801	-0.0185402	10	7033.56	-14047.1	24.9937	4.01752e-07
0.216822	NA	0.00465164	-0.00175102	NA	0.00147209	NA	-0.00407726	-0.370675	-0.0185448	10	7033.55	-14047.1	25.0112	3.98262e-07
0.605759	+	NA	-0.00163214	-0.000825204	NA	0.00676286	-0.0035069	NA	-0.0171409	13	7036.53	-14047	25.0665	3.87407e-07
0.627479	+	NA	-0.00158595	NA	NA	NA	-0.00389354	NA	-0.0172301	11	7034.45	-14046.9	25.2092	3.60713e-07
0.623354	+	NA	NA	-0.000789435	NA	NA	-0.00390761	NA	-0.0171351	11	7034.42	-14046.8	25.2759	3.48888e-07
0.60993	+	0.00500552	-0.00164554	-0.000807528	NA	NA	NA	NA	-0.0169381	12	7035.39	-14046.8	25.3438	3.3725e-07
0.235878	NA	NA	NA	NA	NA	NA	-0.00425828	-0.368776	-0.0188174	7	7030.34	-14046.7	25.4343	3.22316e-07
0.200585	NA	0.00468937	NA	NA	0.00121604	0.00259932	-0.0039502	-0.368804	-0.0185589	10	7033.32	-14046.6	25.4698	3.16645e-07
0.208327	NA	0.00468058	-0.0017487	-0.00098586	NA	0.00260649	-0.00393267	-0.373851	-0.0186328	11	7034.31	-14046.6	25.4984	3.12158e-07
0.601724	+	NA	-0.00165991	NA	0.00194892	0.00674588	-0.0035115	NA	-0.0170079	13	7036.27	-14046.5	25.5913	2.97984e-07
0.209469	NA	0.00486782	NA	NA	NA	NA	NA	-0.372208	-0.018575	7	7030.19	-14046.4	25.7297	2.78068e-07
0.6194	+	NA	NA	NA	0.00166673	NA	-0.00391084	NA	-0.0170295	11	7034.15	-14046.3	25.8088	2.67283e-07
0.59738	+	NA	NA	-0.000748744	0.00116	0.00676331	-0.00352331	NA	-0.0170038	13	7036.15	-14046.3	25.8266	2.64915e-07
0.605948	+	0.00500462	-0.0016705	NA	0.00184738	NA	NA	NA	-0.0168145	12	7035.13	-14046.2	25.8635	2.60073e-07
0.602716	+	NA	-0.00161728	NA	NA	0.0076413	NA	NA	-0.0171534	11	7034.09	-14046.2	25.9319	2.51331e-07
0.218445	NA	0.00464901	-0.0017797	-0.000945426	0.000805084	NA	-0.00407577	-0.373455	-0.0185345	11	7034.07	-14046.1	25.979	2.45482e-07
0.598418	+	NA	NA	-0.000801778	NA	0.00766613	NA	NA	-0.0170566	11	7034.06	-14046.1	26.0075	2.42e-07
0.601543	+	0.00501112	NA	-0.000735095	0.00106615	NA	NA	NA	-0.0168104	12	7034.99	-14046	26.1335	2.27224e-07
0.237624	NA	NA	NA	-0.000959223	NA	NA	-0.00425846	-0.371059	-0.0187291	8	7030.89	-14045.8	26.3357	2.05378e-07
0.63099	+	NA	-0.00163049	-0.000813532	NA	NA	-0.00389388	NA	-0.0171488	12	7034.85	-14045.7	26.4194	1.96958e-07
0.202011	NA	0.00468713	NA	-0.000934053	0.000552769	0.00261847	-0.00394792	-0.371523	-0.0185489	11	7033.83	-14045.6	26.4621	1.92797e-07
0.242065	NA	NA	-0.00171195	NA	NA	NA	-0.0042437	-0.370528	-0.0188423	8	7030.81	-14045.6	26.4895	1.90174e-07
0.207068	NA	0.00468088	-0.00174822	NA	0.00148908	0.00259151	-0.00393666	-0.370388	-0.0185534	11	7033.81	-14045.6	26.4905	1.90082e-07
0.594487	+	NA	NA	NA	0.00165437	0.00764994	NA	NA	-0.0169536	11	7033.78	-14045.5	26.567	1.82946e-07
0.211231	NA	0.0048635	NA	-0.00095449	NA	NA	NA	-0.37448	-0.0184873	8	7030.74	-14045.5	26.6419	1.76224e-07
0.196294	NA	0.00489792	NA	NA	NA	0.00350752	NA	-0.371736	-0.0185945	8	7030.68	-14045.3	26.7621	1.65948e-07
0.215772	NA	0.0048595	-0.00173199	NA	NA	NA	NA	-0.373971	-0.0186008	8	7030.68	-14045.3	26.7626	1.65906e-07
0.605085	+	NA	-0.00168168	-0.000762061	0.00141577	0.00676561	-0.0035096	NA	-0.0169907	14	7036.6	-14045.2	26.9204	1.53316e-07
0.626948	+	NA	-0.00165812	NA	0.00192816	NA	-0.00389747	NA	-0.0170169	12	7034.6	-14045.2	26.9275	1.52771e-07
0.226909	NA	NA	NA	NA	NA	0.0024242	-0.0041277	-0.368514	-0.018828	8	7030.57	-14045.1	26.9784	1.48936e-07
0.606195	+	NA	-0.00166251	-0.000826349	NA	0.00766429	NA	NA	-0.0170708	12	7034.5	-14045	27.117	1.38965e-07
0.624288	+	NA	NA	NA	NA	NA	NA	NA	-0.017136	9	7031.5	-14045	27.1228	1.3856e-07
0.622629	+	NA	NA	-0.00073767	0.00114726	NA	-0.00391026	NA	-0.0170131	12	7034.47	-14044.9	27.1799	1.3466e-07
0.609334	+	0.00500206	-0.00169188	-0.000748492	0.0013237	NA	NA	NA	-0.0167977	13	7035.45	-14044.9	27.2162	1.32237e-07
0.23628	NA	NA	NA	NA	0.00123884	NA	-0.00426108	-0.367845	-0.0186759	8	7030.4	-14044.8	27.318	1.25677e-07
0.244061	NA	NA	-0.00176764	-0.000986182	NA	NA	-0.0042434	-0.372933	-0.0187523	9	7031.39	-14044.8	27.3293	1.24967e-07
0.605466	+	0.00496613	NA	NA	NA	0.00692741	-0.00328099	NA	NA	11	7033.35	-14044.7	27.4143	1.19771e-07
0.208624	NA	0.00467847	-0.00177699	-0.000949005	0.000819683	0.00261084	-0.00393412	-0.373176	-0.0185431	12	7034.33	-14044.7	27.4506	1.17614e-07
0.217787	NA	0.00485479	-0.00178744	-0.000981759	NA	NA	NA	-0.376364	-0.0185114	9	7031.25	-14044.5	27.6128	1.08453e-07
0.209861	NA	0.00486484	NA	NA	0.00115621	NA	NA	-0.371341	-0.018443	8	7030.24	-14044.5	27.6285	1.07605e-07
0.602168	+	NA	-0.0016892	NA	0.00192084	0.00764837	NA	NA	-0.016941	12	7034.23	-14044.5	27.6523	1.0633e-07
0.197977	NA	0.00489378	NA	-0.000960303	NA	0.00353149	NA	-0.374018	-0.0185064	9	7031.23	-14044.4	27.6611	1.05862e-07
0.202622	NA	0.00488953	-0.00172571	NA	NA	0.00349479	NA	-0.373495	-0.0186202	9	7031.16	-14044.3	27.8021	9.86578e-08
0.228572	NA	NA	NA	-0.000963266	NA	0.00244862	-0.00412656	-0.370804	-0.0187395	9	7031.12	-14044.2	27.8706	9.53346e-08
0.597702	+	NA	NA	-0.000750996	0.00112559	0.00766891	NA	NA	-0.0169368	12	7034.1	-14044.2	27.9152	9.32338e-08
0.233119	NA	NA	-0.00170884	NA	NA	0.00241506	-0.00411364	-0.370264	-0.0188528	9	7031.04	-14044.1	28.0371	8.77189e-08
0.630333	+	NA	-0.00167957	-0.000750966	0.00140272	NA	-0.00389671	NA	-0.017	13	7034.92	-14043.8	28.276	7.78451e-08
0.631763	+	NA	-0.00161995	NA	NA	NA	NA	NA	-0.0171522	10	7031.92	-14043.8	28.2765	7.78229e-08
0.237763	NA	NA	NA	-0.000933008	0.00057615	NA	-0.00425975	-0.370564	-0.0186658	9	7030.9	-14043.8	28.3124	7.64395e-08
0.242759	NA	NA	-0.00176807	NA	0.00151496	NA	-0.00424665	-0.369448	-0.0186701	9	7030.9	-14043.8	28.3161	7.62982e-08
0.627492	+	NA	NA	-0.000788466	NA	NA	NA	NA	-0.0170568	10	7031.87	-14043.7	28.3803	7.38889e-08
0.608666	+	0.00496163	NA	-0.000847922	NA	0.00695102	-0.00328074	NA	NA	12	7033.78	-14043.6	28.5553	6.76989e-08
0.216452	NA	0.00485555	-0.0017852	NA	0.00143523	NA	NA	-0.372949	-0.0184377	9	7030.75	-14043.5	28.6071	6.59685e-08
0.211357	NA	0.00486232	NA	-0.000932001	0.00049428	NA	NA	-0.374055	-0.0184329	9	7030.75	-14043.5	28.6251	6.5376e-08
0.612704	+	0.00495927	-0.00155122	NA	NA	0.00692819	-0.00326809	NA	NA	12	7033.74	-14043.5	28.6387	6.49344e-08
0.204557	NA	0.004885	-0.00178144	-0.00098746	NA	0.00351903	NA	-0.375898	-0.0185304	10	7031.74	-14043.5	28.6391	6.49215e-08
0.196663	NA	0.00489495	NA	NA	0.00118183	0.00351589	NA	-0.370849	-0.0184597	9	7030.73	-14043.5	28.6564	6.436e-08
0.227287	NA	NA	NA	NA	0.00125544	0.00243263	-0.00413009	-0.36757	-0.0186847	9	7030.63	-14043.2	28.859	5.81605e-08
0.235031	NA	NA	-0.00176472	-0.000990165	NA	0.00243987	-0.00411201	-0.372676	-0.0187627	10	7031.62	-14043.2	28.8677	5.79083e-08
0.623566	+	NA	NA	NA	0.00162666	NA	NA	NA	-0.0169555	10	7031.6	-14043.2	28.9214	5.6375e-08
0.603749	+	0.00495801	NA	NA	0.00252583	0.00693499	-0.00328741	NA	NA	12	7033.6	-14043.2	28.9239	5.63032e-08
0.631769	+	0.00489081	NA	NA	NA	NA	-0.00368028	NA	NA	10	7031.59	-14043.2	28.9306	5.61148e-08
0.604671	+	0.00514579	NA	NA	NA	0.00777543	NA	NA	NA	10	7031.58	-14043.2	28.9513	5.55363e-08
0.60554	+	NA	-0.00171103	-0.000764536	0.00138597	0.00766766	NA	NA	-0.0169238	13	7034.57	-14043.1	28.977	5.48292e-08
0.244372	NA	NA	-0.00179683	-0.000948133	0.000846009	NA	-0.00424506	-0.372237	-0.0186597	10	7031.42	-14042.8	29.278	4.71676e-08
0.635272	+	NA	-0.00166447	-0.00081307	NA	NA	NA	NA	-0.017071	11	7032.32	-14042.6	29.4876	4.24741e-08
0.23656	NA	NA	NA	NA	NA	NA	NA	-0.371033	-0.0187064	6	7027.28	-14042.6	29.549	4.11894e-08
0.218079	NA	0.00485285	-0.00181393	-0.000947269	0.000766942	NA	NA	-0.375734	-0.0184274	10	7031.27	-14042.5	29.5709	4.07426e-08
0.203277	NA	0.00488559	-0.00177982	NA	0.00145993	0.00350474	NA	-0.372454	-0.0184544	10	7031.24	-14042.5	29.6413	3.93329e-08
0.198097	NA	0.00489258	NA	-0.000936803	0.000516631	0.00353457	NA	-0.373575	-0.0184496	10	7031.24	-14042.5	29.6428	3.9303e-08
0.616217	+	0.00495443	-0.00159906	-0.000871607	NA	0.00695249	-0.00326743	NA	NA	13	7034.19	-14042.4	29.7318	3.75931e-08
0.228704	NA	NA	NA	-0.000936406	0.000590471	0.0024519	-0.00412771	-0.370297	-0.0186746	10	7031.14	-14042.3	29.8462	3.55019e-08
0.233785	NA	NA	-0.00176555	NA	0.00153111	0.00242505	-0.00411608	-0.369172	-0.0186789	10	7031.13	-14042.2	29.8601	3.52564e-08
0.631248	+	NA	-0.00169085	NA	0.00189339	NA	NA	NA	-0.0169429	11	7032.06	-14042.1	30.0049	3.27951e-08
0.611297	+	0.00494985	-0.00165589	NA	0.00278636	0.00693661	-0.00327431	NA	NA	13	7034.04	-14042.1	30.0452	3.21396e-08
0.607872	+	0.00514127	NA	-0.000848178	NA	0.00779899	NA	NA	NA	11	7032.01	-14042	30.0918	3.13999e-08
0.635013	+	0.00488612	NA	-0.000836058	NA	NA	-0.00368137	NA	NA	11	7032.01	-14042	30.0955	3.13424e-08
0.612041	+	0.00513808	-0.00157887	NA	NA	0.00777284	NA	NA	NA	11	7031.99	-14042	30.1477	3.05347e-08
0.639002	+	0.00488395	-0.00155043	NA	NA	NA	-0.00366743	NA	NA	11	7031.98	-14042	30.1558	3.04116e-08
0.60697	+	0.00495571	NA	-0.000757422	0.00199164	0.00695448	-0.00328583	NA	NA	13	7033.93	-14041.8	30.261	2.88528e-08
0.626799	+	NA	NA	-0.000738537	0.00110659	NA	NA	NA	-0.016939	11	7031.91	-14041.8	30.291	2.84238e-08
0.630093	+	0.00488267	NA	NA	0.00250606	NA	-0.00368709	NA	NA	11	7031.84	-14041.7	30.4478	2.62793e-08
0.238306	NA	NA	NA	-0.000958987	NA	NA	NA	-0.373316	-0.0186181	7	7027.83	-14041.7	30.4511	2.62372e-08
0.602977	+	0.00513813	NA	NA	0.00249021	0.00778454	NA	NA	NA	11	7031.82	-14041.6	30.4747	2.59291e-08
0.242881	NA	NA	-0.00174972	NA	NA	NA	NA	-0.372817	-0.0187322	7	7027.78	-14041.5	30.562	2.48209e-08
0.204841	NA	0.00488303	-0.00180866	-0.000952011	0.000788434	0.00352354	NA	-0.37525	-0.0184441	11	7031.76	-14041.5	30.5948	2.44174e-08
0.224039	NA	NA	NA	NA	NA	0.00337646	NA	-0.370572	-0.018726	7	7027.73	-14041.5	30.6523	2.37255e-08
0.235331	NA	NA	-0.00179439	-0.0009515	0.000859923	0.00244451	-0.00411344	-0.371968	-0.0186685	11	7031.65	-14041.3	30.8148	2.18745e-08
0.615557	+	0.0051332	-0.00162674	-0.000872273	NA	0.00779699	NA	NA	NA	12	7032.44	-14040.9	31.2394	1.76902e-08
0.642558	+	0.00487891	-0.00159761	-0.000859719	NA	NA	-0.00366816	NA	NA	12	7032.42	-14040.8	31.2734	1.73917e-08
0.634638	+	NA	-0.00171232	-0.00075209	0.00136717	NA	NA	NA	-0.016926	12	7032.38	-14040.8	31.3513	1.67274e-08
0.614675	+	0.00494739	-0.0016779	-0.000770706	0.00224626	0.00695646	-0.00327252	NA	NA	14	7034.38	-14040.7	31.3591	1.66626e-08
0.244878	NA	NA	-0.00180543	-0.000986523	NA	NA	NA	-0.375222	-0.0186423	8	7028.36	-14040.7	31.4011	1.63159e-08
0.236948	NA	NA	NA	NA	0.0011965	NA	NA	-0.370136	-0.0185697	7	7027.34	-14040.7	31.4405	1.59981e-08
0.631261	+	NA	NA	NA	NA	0.00674712	-0.00348335	NA	NA	10	7030.33	-14040.7	31.447	1.59458e-08
0.634531	+	0.00508487	NA	NA	NA	NA	NA	NA	NA	9	7029.33	-14040.7	31.4482	1.59363e-08
0.225705	NA	NA	NA	-0.000964612	NA	0.00340065	NA	-0.372865	-0.0186374	8	7028.29	-14040.6	31.5415	1.52097e-08
0.610649	+	0.0051291	-0.00168242	NA	0.00275505	0.00778275	NA	NA	NA	12	7032.28	-14040.5	31.5675	1.50137e-08
0.63764	+	0.0048745	-0.00165435	NA	0.00276634	NA	-0.00367409	NA	NA	12	7032.27	-14040.5	31.5708	1.49889e-08
0.230385	NA	NA	-0.00174378	NA	NA	0.00336383	NA	-0.372351	-0.0187516	8	7028.22	-14040.4	31.6721	1.42484e-08
0.633339	+	0.00488019	NA	-0.00074609	0.00197981	NA	-0.00368663	NA	NA	12	7032.16	-14040.3	31.8046	1.33352e-08
0.606207	+	0.00513573	NA	-0.000759359	0.00195467	0.00780368	NA	NA	NA	12	7032.16	-14040.3	31.8083	1.33105e-08
0.243559	NA	NA	-0.00180452	NA	0.00147846	NA	NA	-0.371764	-0.0185641	8	7027.86	-14039.7	32.3968	9.91742e-09
0.238434	NA	NA	NA	-0.000934754	0.000532586	NA	NA	-0.372859	-0.0185595	8	7027.84	-14039.7	32.4312	9.74842e-09
0.232303	NA	NA	-0.00179975	-0.00099204	NA	0.00338831	NA	-0.374767	-0.0186613	9	7028.81	-14039.6	32.4983	9.42658e-09
0.224405	NA	NA	NA	NA	0.00122142	0.0033852	NA	-0.369656	-0.0185865	8	7027.79	-14039.6	32.5393	9.23568e-09
0.634457	+	NA	NA	-0.000853283	NA	0.00677105	-0.00348291	NA	NA	11	7030.77	-14039.5	32.5771	9.06236e-09
0.63777	+	0.00508025	NA	-0.000834702	NA	NA	NA	NA	NA	10	7029.75	-14039.5	32.6158	8.88901e-09
0.6419	+	0.00507718	-0.00158182	NA	NA	NA	NA	NA	NA	10	7029.74	-14039.5	32.6415	8.77522e-09
0.638535	+	NA	-0.00156783	NA	NA	0.00674816	-0.00347003	NA	NA	11	7030.73	-14039.5	32.6547	8.71773e-09
0.259948	NA	0.0047406	NA	NA	NA	NA	-0.00403321	-0.358556	NA	7	7026.67	-14039.3	32.7748	8.20947e-09
0.656502	+	NA	NA	NA	NA	NA	-0.00386941	NA	NA	9	7028.67	-14039.3	32.7834	8.17424e-09
0.614037	+	0.00512654	-0.00170448	-0.000772845	0.00221347	0.0078022	NA	NA	NA	13	7032.62	-14039.2	32.8774	7.79891e-09
0.641043	+	0.00487187	-0.00167603	-0.000759355	0.00223414	NA	-0.00367346	NA	NA	13	7032.61	-14039.2	32.9047	7.69348e-09
0.629465	+	NA	NA	NA	0.00257646	0.00675515	-0.00348957	NA	NA	11	7030.59	-14039.2	32.9367	7.57122e-09
0.632888	+	0.00507723	NA	NA	0.00246274	NA	NA	NA	NA	10	7029.57	-14039.1	32.982	7.40176e-09
0.245175	NA	NA	-0.00183333	-0.00095018	0.000808082	NA	NA	-0.374558	-0.0185537	9	7028.38	-14038.8	33.3543	6.14447e-09
0.631408	+	NA	NA	NA	NA	0.00764252	NA	NA	NA	9	7028.34	-14038.7	33.4423	5.87995e-09
0.231037	NA	NA	-0.00179945	NA	0.0015025	0.00337418	NA	-0.371281	-0.0185809	9	7028.31	-14038.6	33.5016	5.70819e-09
0.225829	NA	NA	NA	-0.000939395	0.000554344	0.00340399	NA	-0.372389	-0.0185764	9	7028.3	-14038.6	33.5201	5.6557e-09
0.261555	NA	0.00473565	NA	-0.00100677	NA	NA	-0.00403383	-0.36101	NA	8	7027.27	-14038.5	33.5645	5.53149e-09
0.642045	+	NA	-0.00161596	-0.000877209	NA	0.00677279	-0.00346917	NA	NA	12	7031.19	-14038.4	33.7361	5.07661e-09
0.645458	+	0.00507218	-0.00162896	-0.000858834	NA	NA	NA	NA	NA	11	7030.18	-14038.3	33.761	5.01377e-09
0.266078	NA	0.0047334	-0.0016656	NA	NA	NA	-0.00401922	-0.360245	NA	8	7027.12	-14038.2	33.8808	4.72233e-09
0.659749	+	NA	NA	-0.000841642	NA	NA	-0.00387033	NA	NA	10	7029.09	-14038.2	33.9371	4.59127e-09
0.663781	+	NA	-0.00156681	NA	NA	NA	-0.00385616	NA	NA	10	7029.06	-14038.1	33.9921	4.46675e-09
0.637055	+	NA	-0.00167447	NA	0.00283981	0.00675708	-0.00347598	NA	NA	12	7031.04	-14038.1	34.0382	4.36501e-09
0.640562	+	0.00506821	-0.00168435	NA	0.00272789	NA	NA	NA	NA	11	7030.02	-14038	34.0727	4.2903e-09
0.632687	+	NA	NA	-0.000760578	0.00204001	0.00677481	-0.00348788	NA	NA	12	7030.93	-14037.8	34.2682	3.8907e-09
0.250362	NA	0.00476952	NA	NA	NA	0.00255565	-0.00389447	-0.35828	NA	8	7026.92	-14037.8	34.2683	3.89058e-09
0.654754	+	NA	NA	NA	0.00255644	NA	-0.00387604	NA	NA	10	7028.92	-14037.8	34.2809	3.86604e-09
0.636137	+	0.00507472	NA	-0.000746721	0.00193605	NA	NA	NA	NA	11	7029.89	-14037.8	34.3376	3.75809e-09
0.260007	NA	0.00473366	NA	NA	0.00219581	NA	-0.00403912	-0.357055	NA	8	7026.85	-14037.7	34.4046	3.63418e-09
0.232591	NA	NA	-0.00182837	-0.000954765	0.000829028	0.0033931	NA	-0.374085	-0.0185705	10	7028.83	-14037.7	34.4491	3.55423e-09
0.634607	+	NA	NA	-0.000853763	NA	0.00766635	NA	NA	NA	10	7028.77	-14037.5	34.5714	3.34338e-09
0.267941	NA	0.00472806	-0.00172412	-0.00103314	NA	NA	-0.00401936	-0.362823	NA	9	7027.75	-14037.5	34.6074	3.28384e-09
0.638822	+	NA	-0.00159789	NA	NA	0.00764009	NA	NA	NA	10	7028.75	-14037.5	34.6192	3.26456e-09
0.629639	+	NA	NA	NA	0.00254051	0.00765201	NA	NA	NA	10	7028.59	-14037.2	34.9461	2.77225e-09
0.25188	NA	0.00476483	NA	-0.00101104	NA	0.00258131	-0.0038937	-0.360742	NA	9	7027.53	-14037.1	35.0478	2.63473e-09
0.667335	+	NA	-0.0016143	-0.000865542	NA	NA	-0.0038567	NA	NA	11	7029.51	-14037	35.0978	2.56979e-09
0.640434	+	NA	-0.00169657	-0.000774004	0.00229737	0.00677711	-0.00347409	NA	NA	13	7031.39	-14036.8	35.3461	2.26971e-09
0.256512	NA	0.00476223	-0.00166221	NA	NA	0.00254645	-0.003881	-0.359967	NA	9	7027.37	-14036.7	35.378	2.23375e-09
0.662343	+	NA	-0.00167269	NA	0.00281952	NA	-0.00386257	NA	NA	11	7029.37	-14036.7	35.3843	2.22678e-09
0.261483	NA	0.00473116	NA	-0.00093669	0.00152994	NA	-0.0040379	-0.359793	NA	9	7027.36	-14036.7	35.3914	2.21891e-09
0.643969	+	0.00506554	-0.00170605	-0.000760222	0.0021951	NA	NA	NA	NA	12	7030.36	-14036.7	35.405	2.20383e-09
0.266481	NA	0.0047252	-0.0017576	NA	0.00247007	NA	-0.00402509	-0.35865	NA	9	7027.35	-14036.7	35.4149	2.19295e-09
0.658002	+	NA	NA	-0.000749488	0.00202776	NA	-0.00387548	NA	NA	11	7029.24	-14036.5	35.6318	1.96759e-09
0.642335	+	NA	-0.00164606	-0.000878134	NA	0.00766452	NA	NA	NA	11	7029.21	-14036.4	35.6986	1.90291e-09
0.660446	+	NA	NA	NA	NA	NA	NA	NA	NA	8	7026.16	-14036.3	35.7868	1.82087e-09
0.250362	NA	0.00476269	NA	NA	0.00221358	0.0025708	-0.0038996	-0.356766	NA	9	7027.11	-14036.2	35.8922	1.72736e-09
0.637359	+	NA	-0.00170341	NA	0.00280856	0.00765043	NA	NA	NA	11	7029.05	-14036.1	36.0161	1.62361e-09
0.258287	NA	0.00475716	-0.00172093	-0.00103734	NA	0.00257246	-0.00387974	-0.362552	NA	10	7028.01	-14036	36.0944	1.56127e-09
0.259181	NA	0.00494194	NA	NA	NA	NA	NA	-0.36081	NA	6	7023.93	-14035.9	36.249	1.44512e-09
0.63287	+	NA	NA	-0.000762761	0.00200254	0.00767129	NA	NA	NA	11	7028.92	-14035.8	36.2737	1.42738e-09
0.286661	NA	NA	NA	NA	NA	NA	-0.00420552	-0.357242	NA	6	7023.91	-14035.8	36.2832	1.42066e-09
0.268087	NA	0.00472251	-0.00178647	-0.000951731	0.00179801	NA	-0.00402363	-0.361458	NA	10	7027.87	-14035.7	36.3692	1.36086e-09
0.665748	+	NA	-0.00169447	-0.000762893	0.0022848	NA	-0.00386184	NA	NA	12	7029.7	-14035.4	36.7119	1.14653e-09
0.251772	NA	0.0047604	NA	-0.000940266	0.00154531	0.0025901	-0.00389733	-0.359511	NA	10	7027.62	-14035.2	36.8714	1.05868e-09
0.256856	NA	0.00475415	-0.00175483	NA	0.00248735	0.00256297	-0.00388602	-0.35836	NA	10	7027.61	-14035.2	36.9058	1.04063e-09
0.663688	+	NA	NA	-0.000840449	NA	NA	NA	NA	NA	9	7026.59	-14035.2	36.9429	1.0215e-09
0.667867	+	NA	-0.00160056	NA	NA	NA	NA	NA	NA	9	7026.58	-14035.1	36.9609	1.01235e-09
0.260787	NA	0.00493702	NA	-0.00100605	NA	NA	NA	-0.363262	NA	7	7024.54	-14035.1	37.0405	9.72823e-10
0.288249	NA	NA	NA	-0.00101153	NA	NA	-0.00420596	-0.359709	NA	7	7024.53	-14035	37.0614	9.62697e-10
0.658735	+	NA	NA	NA	0.00251292	NA	NA	NA	NA	9	7026.41	-14034.8	37.3012	8.53922e-10
0.246237	NA	0.00497171	NA	NA	NA	0.00345978	NA	-0.360332	NA	7	7024.4	-14034.8	37.3079	8.5109e-10
0.265442	NA	0.00493387	-0.00170082	NA	NA	NA	NA	-0.362527	NA	7	7024.4	-14034.8	37.3167	8.47342e-10
0.640749	+	NA	-0.00172556	-0.000776408	0.00226445	0.00767003	NA	NA	NA	12	7029.4	-14034.8	37.3197	8.46085e-10
0.292806	NA	NA	-0.00168113	NA	NA	NA	-0.00419113	-0.35895	NA	7	7024.37	-14034.7	37.3724	8.24084e-10
0.277865	NA	NA	NA	NA	NA	0.00238558	-0.00407699	-0.356977	NA	7	7024.14	-14034.3	37.8417	6.51713e-10
0.258395	NA	0.00475168	-0.00178379	-0.000955274	0.00181293	0.00258244	-0.00388349	-0.361175	NA	11	7028.13	-14034.3	37.8524	6.4825e-10
0.259235	NA	0.00493544	NA	NA	0.00214834	NA	NA	-0.359345	NA	7	7024.11	-14034.2	37.8946	6.34697e-10
0.28668	NA	NA	NA	NA	0.00224352	NA	-0.0042113	-0.355711	NA	7	7024.11	-14034.2	37.8966	6.34076e-10
0.267307	NA	0.00492854	-0.00175933	-0.00103296	NA	NA	NA	-0.365104	NA	8	7025.03	-14034.1	38.0438	5.89066e-10
0.671419	+	NA	-0.00164802	-0.000864852	NA	NA	NA	NA	NA	10	7027.02	-14034	38.068	5.81999e-10
0.247758	NA	0.00496698	NA	-0.00101185	NA	0.00348528	NA	-0.362795	NA	8	7025.01	-14034	38.0856	5.76904e-10
0.294651	NA	NA	-0.00173991	-0.00103813	NA	NA	-0.00419108	-0.361541	NA	8	7025.01	-14034	38.0867	5.76575e-10
0.666457	+	NA	-0.00170506	NA	0.00278124	NA	NA	NA	NA	10	7026.87	-14033.7	38.3695	5.00563e-10
0.252522	NA	0.00496356	-0.00169459	NA	NA	0.00344721	NA	-0.362044	NA	8	7024.87	-14033.7	38.3825	4.97301e-10
0.279364	NA	NA	NA	-0.00101554	NA	0.00241153	-0.00407603	-0.359451	NA	8	7024.75	-14033.5	38.6105	4.43738e-10
0.661986	+	NA	NA	-0.000750297	0.00198368	NA	NA	NA	NA	10	7026.73	-14033.5	38.6507	4.34908e-10
0.265836	NA	0.00492609	-0.00179131	NA	0.00242803	NA	NA	-0.360963	NA	8	7024.62	-14033.2	38.8665	3.90411e-10
0.288146	NA	NA	NA	-0.000939341	0.00157573	NA	-0.00420999	-0.358456	NA	8	7024.62	-14033.2	38.8776	3.88251e-10
0.260714	NA	0.00493287	NA	-0.000938193	0.00148143	NA	NA	-0.362086	NA	8	7024.62	-14033.2	38.8782	3.88144e-10
0.293169	NA	NA	-0.00177497	NA	0.0025204	NA	-0.00419682	-0.357324	NA	8	7024.61	-14033.2	38.8872	3.86398e-10
0.284033	NA	NA	-0.00167805	NA	NA	0.00237656	-0.00406311	-0.358683	NA	8	7024.59	-14033.2	38.9344	3.77384e-10
0.246231	NA	0.00496526	NA	NA	0.00217458	0.00347584	NA	-0.358848	NA	8	7024.58	-14033.2	38.9449	3.75406e-10
0.254302	NA	0.00495842	-0.00175337	-0.00103864	NA	0.00347296	NA	-0.364632	NA	9	7025.51	-14033	39.0958	3.4813e-10
0.277824	NA	NA	NA	NA	0.00226039	0.0024013	-0.00408196	-0.355433	NA	8	7024.33	-14032.7	39.4494	2.91705e-10
0.285769	NA	NA	-0.00173703	-0.00104208	NA	0.00240286	-0.00406164	-0.361279	NA	9	7025.24	-14032.5	39.6391	2.65315e-10
0.669866	+	NA	-0.00172686	-0.000763955	0.00224579	NA	NA	NA	NA	11	7027.21	-14032.4	39.6952	2.57977e-10
0.267446	NA	0.00492333	-0.00182022	-0.000953513	0.00175474	NA	NA	-0.363774	NA	9	7025.15	-14032.3	39.8169	2.42741e-10
0.294765	NA	NA	-0.00180392	-0.000954524	0.00184633	NA	-0.00419525	-0.360141	NA	9	7025.14	-14032.3	39.8353	2.40516e-10
0.247647	NA	0.00496284	NA	-0.000942947	0.00150444	0.00349466	NA	-0.361599	NA	9	7025.1	-14032.2	39.9182	2.3075e-10
0.252854	NA	0.00495585	-0.00178599	NA	0.00245336	0.00346465	NA	-0.360462	NA	9	7025.1	-14032.2	39.923	2.302e-10
0.287042	NA	NA	NA	NA	NA	NA	NA	-0.359538	NA	5	7020.93	-14031.9	40.245	1.9597e-10
0.279224	NA	NA	NA	-0.000942698	0.00159036	0.00242073	-0.0040796	-0.358186	NA	9	7024.85	-14031.7	40.4233	1.79253e-10
0.284333	NA	NA	-0.00177249	NA	0.00253683	0.0023937	-0.00406792	-0.357045	NA	9	7024.84	-14031.7	40.443	1.77498e-10
0.254401	NA	0.00495324	-0.00181502	-0.000958209	0.0017769	0.0034836	NA	-0.363284	NA	10	7025.63	-14031.2	40.8632	1.43863e-10
0.28863	NA	NA	NA	-0.00101099	NA	NA	NA	-0.362004	NA	6	7021.54	-14031.1	41.0247	1.32702e-10
0.293323	NA	NA	-0.00171861	NA	NA	NA	NA	-0.361275	NA	6	7021.41	-14030.8	41.2931	1.16038e-10
0.27476	NA	NA	NA	NA	NA	0.00332641	NA	-0.359071	NA	6	7021.37	-14030.7	41.3749	1.11385e-10
0.285862	NA	NA	-0.00180152	-0.000957851	0.00186055	0.00241331	-0.00406529	-0.359869	NA	10	7025.37	-14030.7	41.384	1.10883e-10
0.28706	NA	NA	NA	NA	0.00219606	NA	NA	-0.358042	NA	6	7021.12	-14030.2	41.8746	8.67629e-11
0.295169	NA	NA	-0.00177739	-0.00103816	NA	NA	NA	-0.363867	NA	7	7022.05	-14030.1	42.0075	8.11845e-11
0.276263	NA	NA	NA	-0.00101659	NA	0.00335216	NA	-0.361547	NA	7	7021.99	-14030	42.1412	7.59323e-11
0.281066	NA	NA	-0.00171272	NA	NA	0.00331393	NA	-0.360804	NA	7	7021.84	-14029.7	42.4297	6.57344e-11
0.29368	NA	NA	-0.00181096	NA	0.00247873	NA	NA	-0.35968	NA	7	7021.64	-14029.3	42.8238	5.39772e-11
0.288529	NA	NA	NA	-0.00094103	0.0015271	NA	NA	-0.360792	NA	7	7021.63	-14029.3	42.852	5.32212e-11
0.274716	NA	NA	NA	NA	0.00222158	0.00334299	NA	-0.357556	NA	7	7021.56	-14029.1	42.996	4.95248e-11
0.282806	NA	NA	-0.00177177	-0.00104366	NA	0.00333993	NA	-0.363404	NA	8	7022.49	-14029	43.1306	4.63017e-11
0.295279	NA	NA	-0.00183995	-0.000956511	0.00180328	NA	NA	-0.362502	NA	8	7022.17	-14028.3	43.7677	3.36707e-11
0.281358	NA	NA	-0.00180596	NA	0.00250338	0.00333193	NA	-0.359191	NA	8	7022.08	-14028.2	43.9511	3.07194e-11
0.276122	NA	NA	NA	-0.00094562	0.0015495	0.00336192	NA	-0.360316	NA	8	7022.08	-14028.1	43.9636	3.05292e-11
0.282895	NA	NA	-0.00183506	-0.000961044	0.00182488	0.003351	NA	-0.362023	NA	9	7022.62	-14027.2	44.8851	1.92577e-11
0.561003	NA	0.00457615	NA	NA	NA	NA	-0.0042203	NA	-0.0173128	7	7017.95	-14021.9	50.2192	1.33759e-12
0.564256	NA	0.0045721	NA	-0.000792468	NA	NA	-0.00422124	NA	-0.0172332	8	7018.32	-14020.6	51.4697	7.15786e-13
0.567633	NA	0.00456951	-0.00143768	NA	NA	NA	-0.00420881	NA	-0.0173285	8	7018.28	-14020.6	51.5534	6.86432e-13
0.55057	NA	0.00460671	NA	NA	NA	0.00269936	-0.0040737	NA	-0.0173248	8	7018.23	-14020.5	51.6543	6.5266e-13
0.560255	NA	0.0045711	NA	NA	0.00199224	NA	-0.00422448	NA	-0.0170909	8	7018.1	-14020.2	51.9162	5.7255e-13
0.571181	NA	0.00456514	-0.0014823	-0.000814395	NA	NA	-0.00420941	NA	-0.0172472	9	7018.68	-14019.3	52.7626	3.75005e-13
0.553761	NA	0.00460287	NA	-0.000797051	NA	0.00272002	-0.00407352	NA	-0.0172448	9	7018.61	-14019.2	52.8963	3.50754e-13
0.557213	NA	0.0046	-0.00143431	NA	NA	0.00269191	-0.00406264	NA	-0.0173404	9	7018.56	-14019.1	52.9918	3.34391e-13
0.567179	NA	0.00456346	-0.00152156	NA	0.00223293	NA	-0.00421282	NA	-0.0170806	9	7018.47	-14018.9	53.1749	3.05131e-13
0.563416	NA	0.00456869	NA	-0.000725628	0.00148151	NA	-0.00422426	NA	-0.0170748	9	7018.4	-14018.8	53.3081	2.85474e-13
0.549765	NA	0.00460175	NA	NA	0.00200977	0.00271218	-0.00407721	NA	-0.0171009	9	7018.38	-14018.8	53.3461	2.801e-13
0.585307	NA	NA	NA	NA	NA	NA	-0.00438654	NA	-0.0174456	6	7015.38	-14018.8	53.3479	2.79852e-13
0.5607	NA	0.00459584	-0.00147916	-0.00081892	NA	0.0027129	-0.0040621	NA	-0.0172587	10	7018.96	-14017.9	54.1923	1.83474e-13
0.562673	NA	0.00478676	NA	NA	NA	NA	NA	NA	-0.0171884	6	7014.95	-14017.9	54.2094	1.81909e-13
0.570489	NA	0.0045609	-0.0015426	-0.000737824	0.00171694	NA	-0.00421244	NA	-0.0170642	10	7018.79	-14017.6	54.5465	1.53698e-13
0.588557	NA	NA	NA	-0.000797233	NA	NA	-0.00438734	NA	-0.0173653	7	7015.76	-14017.5	54.5893	1.50438e-13
0.556701	NA	0.00459405	-0.00151882	NA	0.00224998	0.00270582	-0.00406592	NA	-0.0170907	10	7018.75	-14017.5	54.6077	1.49065e-13
0.591975	NA	NA	-0.00145369	NA	NA	NA	-0.00437468	NA	-0.0174612	7	7015.72	-14017.4	54.6672	1.44696e-13
0.552883	NA	0.0045995	NA	-0.000729553	0.00149638	0.00272781	-0.00407615	NA	-0.0170849	10	7018.69	-14017.4	54.7316	1.4011e-13
0.575662	NA	NA	NA	NA	NA	0.00253504	-0.00424991	NA	-0.0174576	7	7015.63	-14017.3	54.8496	1.32081e-13
0.58453	NA	NA	NA	NA	0.00202933	NA	-0.00439061	NA	-0.0172193	7	7015.54	-14017.1	55.0334	1.20481e-13
0.548505	NA	0.00481814	NA	NA	NA	0.00364551	NA	NA	-0.0172104	7	7015.47	-14016.9	55.1651	1.12805e-13
0.56592	NA	0.00478276	NA	-0.000791045	NA	NA	NA	NA	-0.0171089	7	7015.33	-14016.6	55.4626	9.72135e-14
0.56946	NA	0.00477937	-0.00147276	NA	NA	NA	NA	NA	-0.0172048	7	7015.3	-14016.6	55.5107	9.49057e-14
0.595521	NA	NA	-0.00149857	-0.000819393	NA	NA	-0.00437513	NA	-0.0173793	8	7016.12	-14016.2	55.8665	7.94358e-14
0.561941	NA	0.004782	NA	NA	0.00195341	NA	NA	NA	-0.0169706	7	7015.1	-14016.2	55.9181	7.74134e-14
0.559969	NA	0.00459166	-0.00153996	-0.000741721	0.00173137	0.00272162	-0.00406468	NA	-0.0170742	11	7019.07	-14016.1	55.9727	7.53307e-14
0.57885	NA	NA	NA	-0.00080157	NA	0.00255595	-0.00424958	NA	-0.0173771	8	7016.02	-14016	56.0829	7.12909e-14
0.582344	NA	NA	-0.00145063	NA	NA	0.00252774	-0.00423846	NA	-0.0174732	8	7015.97	-14015.9	56.1719	6.81892e-14
0.59149	NA	NA	-0.00153904	NA	0.00227271	NA	-0.00437854	NA	-0.0172088	8	7015.92	-14015.8	56.275	6.47629e-14
0.551697	NA	0.00481429	NA	-0.00079729	NA	0.00366613	NA	NA	-0.0171304	8	7015.85	-14015.7	56.4066	6.06374e-14
0.587679	NA	NA	NA	-0.000728819	0.00151629	NA	-0.00439031	NA	-0.0172032	8	7015.85	-14015.7	56.4199	6.02349e-14
0.555303	NA	0.00481069	-0.00146657	NA	NA	0.00363526	NA	NA	-0.0172267	8	7015.82	-14015.6	56.4724	5.86763e-14
0.574832	NA	NA	NA	NA	0.00204605	0.0025483	-0.00425329	NA	-0.0172296	8	7015.79	-14015.6	56.5301	5.70073e-14
0.573004	NA	0.00477503	-0.00151734	-0.000813495	NA	NA	NA	NA	-0.0171236	8	7015.7	-14015.4	56.7216	5.18018e-14
0.547711	NA	0.00481344	NA	NA	0.00197889	0.00365894	NA	NA	-0.0169899	8	7015.62	-14015.2	56.8663	4.81863e-14
0.569015	NA	0.0047736	-0.00155542	NA	0.00219956	NA	NA	NA	-0.0169606	8	7015.49	-14015	57.1434	4.19518e-14
0.565115	NA	0.00477958	NA	-0.000725966	0.00144246	NA	NA	NA	-0.0169547	8	7015.4	-14014.8	57.3094	3.86095e-14
0.585827	NA	NA	-0.00149572	-0.000823677	NA	0.002549	-0.00423777	NA	-0.0173909	9	7016.38	-14014.7	57.363	3.75893e-14
0.594814	NA	NA	-0.00156017	-0.000741143	0.00175439	NA	-0.00437806	NA	-0.0171922	9	7016.24	-14014.5	57.6407	3.27152e-14
0.558793	NA	0.0048065	-0.00151145	-0.000819635	NA	0.00365615	NA	NA	-0.0171449	9	7016.22	-14014.4	57.6715	3.22169e-14
0.581805	NA	NA	-0.00153657	NA	0.002289	0.00254214	-0.00424157	NA	-0.017219	9	7016.17	-14014.3	57.7742	3.06041e-14
0.58821	NA	NA	NA	NA	NA	NA	NA	NA	-0.0173224	5	7012.14	-14014.3	57.8302	2.97586e-14
0.577933	NA	NA	NA	-0.000732529	0.00153049	0.00256404	-0.00425214	NA	-0.0172134	9	7016.1	-14014.2	57.9104	2.85883e-14
0.554796	NA	0.00480498	-0.00155013	NA	0.00222414	0.00364977	NA	NA	-0.0169798	9	7016.01	-14014	58.097	2.60428e-14
0.550848	NA	0.00481113	NA	-0.000731238	0.00146434	0.00367436	NA	NA	-0.0169738	9	7015.93	-14013.9	58.2489	2.4138e-14
0.57234	NA	0.00477102	-0.00157648	-0.00073843	0.00168318	NA	NA	NA	-0.0169441	9	7015.8	-14013.6	58.5139	2.11425e-14
0.574706	NA	NA	NA	NA	NA	0.00351619	NA	NA	-0.0173444	6	7012.63	-14013.3	58.8586	1.77954e-14
0.591455	NA	NA	NA	-0.000795981	NA	NA	NA	NA	-0.0172423	6	7012.52	-14013	59.074	1.59778e-14
0.597433	NA	0.00465073	NA	NA	NA	NA	-0.00416522	NA	NA	6	7012.5	-14013	59.1087	1.57032e-14
0.595041	NA	NA	-0.00149099	NA	NA	NA	NA	NA	-0.0173388	6	7012.5	-14013	59.114	1.56617e-14
0.585057	NA	NA	-0.00155779	-0.000744832	0.00176815	0.00255806	-0.00424023	NA	-0.0172024	10	7016.49	-14013	59.1338	1.55076e-14
0.558084	NA	0.00480252	-0.00157132	-0.000743648	0.00170421	0.00366533	NA	NA	-0.0169633	10	7016.33	-14012.6	59.4586	1.31827e-14
0.587453	NA	NA	NA	NA	0.00199069	NA	NA	NA	-0.0171003	6	7012.29	-14012.6	59.5276	1.27361e-14
0.577896	NA	NA	NA	-0.000802037	NA	0.00353704	NA	NA	-0.0172638	7	7013.01	-14012	60.091	9.60927e-15
0.581549	NA	NA	-0.00148514	NA	NA	0.00350602	NA	NA	-0.0173607	7	7012.98	-14012	60.1481	9.33869e-15
0.600724	NA	0.00464605	NA	-0.000845094	NA	NA	-0.00416649	NA	NA	7	7012.93	-14011.9	60.2561	8.84773e-15
0.598584	NA	NA	-0.00153584	-0.000818696	NA	NA	NA	NA	-0.0172569	7	7012.9	-14011.8	60.3148	8.59199e-15
0.603999	NA	0.00464425	-0.00141638	NA	NA	NA	-0.00415385	NA	NA	7	7012.82	-14011.6	60.4627	7.97957e-15
0.595669	NA	0.00464204	NA	NA	0.00289031	NA	-0.00417229	NA	NA	7	7012.82	-14011.6	60.4661	7.96578e-15
0.57389	NA	NA	NA	NA	0.00201551	0.00353004	NA	NA	-0.0171197	7	7012.78	-14011.6	60.5484	7.64454e-15
0.587162	NA	0.00468092	NA	NA	NA	0.00266351	-0.00402052	NA	NA	7	7012.78	-14011.5	60.5588	7.6049e-15
0.594568	NA	NA	-0.00157514	NA	0.00223988	NA	NA	NA	-0.0170899	7	7012.69	-14011.4	60.733	6.97064e-15
0.590601	NA	NA	NA	-0.000729326	0.00147729	NA	NA	NA	-0.0170842	7	7012.6	-14011.2	60.9132	6.37015e-15
0.585037	NA	NA	-0.00153028	-0.000824653	NA	0.00352714	NA	NA	-0.0172783	8	7013.39	-14010.8	61.3373	5.15281e-15
0.607595	NA	0.00463923	-0.00146398	-0.000866793	NA	NA	-0.00415476	NA	NA	8	7013.27	-14010.5	61.5665	4.59492e-15
0.590385	NA	0.00467647	NA	-0.000849656	NA	0.00268571	-0.00402059	NA	NA	8	7013.21	-14010.4	61.6972	4.30434e-15
0.602633	NA	0.00463429	-0.00153448	NA	0.00313251	NA	-0.00416057	NA	NA	8	7013.2	-14010.4	61.7123	4.27187e-15
0.581019	NA	NA	-0.00157016	NA	0.00226386	0.00352098	NA	NA	-0.0171092	8	7013.18	-14010.3	61.7591	4.17321e-15
0.598859	NA	0.00463951	NA	-0.000737364	0.00237045	NA	-0.00417213	NA	NA	8	7013.14	-14010.3	61.8382	4.01124e-15
0.585312	NA	0.0046724	NA	NA	0.00290818	0.00268277	-0.0040266	NA	NA	8	7013.1	-14010.2	61.9084	3.87287e-15
0.593741	NA	0.00467438	-0.00141304	NA	NA	0.00265613	-0.00400958	NA	NA	8	7013.1	-14010.2	61.916	3.85827e-15
0.577029	NA	NA	NA	-0.00073442	0.0014987	0.00354559	NA	NA	-0.0171035	8	7013.09	-14010.2	61.9256	3.83983e-15
0.597896	NA	NA	-0.00159629	-0.000741932	0.00172102	NA	NA	NA	-0.0170733	8	7013.01	-14010	62.0974	3.52363e-15
0.62242	NA	NA	NA	NA	NA	NA	-0.00433376	NA	NA	5	7009.85	-14009.7	62.4046	3.02206e-15
0.598826	NA	0.00485807	NA	NA	NA	NA	NA	NA	NA	5	7009.58	-14009.2	62.9418	2.31013e-15
0.597269	NA	0.00466959	-0.00146087	-0.000871297	NA	0.00267864	-0.00400928	NA	NA	9	7013.55	-14009.1	63.0107	2.23195e-15
0.605973	NA	0.00463162	-0.00155585	-0.000749658	0.00260736	NA	-0.00416024	NA	NA	9	7013.53	-14009	63.0636	2.17371e-15
0.584309	NA	NA	-0.00159143	-0.000746984	0.00174158	0.00353668	NA	NA	-0.0170926	9	7013.5	-14009	63.1149	2.11859e-15
0.592288	NA	0.00466459	-0.00153178	NA	0.00314992	0.00267638	-0.00401524	NA	NA	9	7013.48	-14009	63.1574	2.07403e-15
0.588457	NA	0.00467004	NA	-0.000741256	0.00238569	0.00269868	-0.00402557	NA	NA	9	7013.42	-14008.8	63.274	1.95657e-15
0.625705	NA	NA	NA	-0.000850343	NA	NA	-0.00433487	NA	NA	6	7010.29	-14008.6	63.5413	1.7118e-15
0.620584	NA	NA	NA	NA	0.00293475	NA	-0.00434063	NA	NA	6	7010.18	-14008.4	63.742	1.54838e-15
0.629026	NA	NA	-0.0014325	NA	NA	NA	-0.00432202	NA	NA	6	7010.18	-14008.4	63.7437	1.5471e-15
0.612947	NA	NA	NA	NA	NA	0.00249624	-0.00419918	NA	NA	6	7010.1	-14008.2	63.9215	1.4155e-15
0.584888	NA	0.00488913	NA	NA	NA	0.00359761	NA	NA	NA	6	7010.09	-14008.2	63.9251	1.41296e-15
0.60211	NA	0.00485346	NA	-0.000843314	NA	NA	NA	NA	NA	6	7010.01	-14008	64.0929	1.29924e-15
0.605549	NA	0.00485086	-0.00145115	NA	NA	NA	NA	NA	NA	6	7009.92	-14007.8	64.2636	1.19294e-15
0.597093	NA	0.00484987	NA	NA	0.00284576	NA	NA	NA	NA	6	7009.9	-14007.8	64.3189	1.16039e-15
0.595583	NA	0.00466209	-0.00155324	-0.000753521	0.00262217	0.00269246	-0.00401403	NA	NA	10	7013.81	-14007.6	64.5021	1.05883e-15
0.632617	NA	NA	-0.00148038	-0.000872277	NA	NA	-0.00432277	NA	NA	7	7010.64	-14007.3	64.8362	8.95956e-16
0.627588	NA	NA	-0.00155234	NA	0.00317969	NA	-0.00432848	NA	NA	7	7010.57	-14007.1	64.9705	8.37744e-16
0.616163	NA	NA	NA	-0.000854654	NA	0.00251874	-0.00419908	NA	NA	7	7010.53	-14007.1	65.0496	8.05252e-16
0.58811	NA	0.00488468	NA	-0.000849547	NA	0.00361983	NA	NA	NA	7	7010.52	-14007	65.0636	7.99629e-16
0.623783	NA	NA	NA	-0.000740675	0.00241255	NA	-0.00434037	NA	NA	7	7010.5	-14007	65.1084	7.81936e-16
0.611021	NA	NA	NA	NA	0.00295179	0.00251615	-0.00420501	NA	NA	7	7010.43	-14006.9	65.2513	7.27996e-16
0.591622	NA	0.00488185	-0.00144502	NA	NA	0.00358747	NA	NA	NA	7	7010.43	-14006.9	65.2527	7.27512e-16
0.619566	NA	NA	-0.00142947	NA	NA	0.00248902	-0.00418786	NA	NA	7	7010.42	-14006.8	65.2635	7.23583e-16
0.583059	NA	0.00488103	NA	NA	0.00287197	0.00361804	NA	NA	NA	7	7010.41	-14006.8	65.2908	7.13794e-16
0.60914	NA	0.00484589	-0.0014987	-0.000865534	NA	NA	NA	NA	NA	7	7010.37	-14006.7	65.3701	6.86028e-16
0.604204	NA	0.00484136	-0.00156784	NA	0.00309335	NA	NA	NA	NA	7	7010.29	-14006.6	65.5319	6.3271e-16
0.600285	NA	0.00484734	NA	-0.000737612	0.00232574	NA	NA	NA	NA	7	7010.21	-14006.4	65.6906	5.84455e-16
0.630936	NA	NA	-0.0015738	-0.000753106	0.00265211	NA	-0.00432805	NA	NA	8	7010.9	-14005.8	66.3157	4.27572e-16
0.595151	NA	0.00487705	-0.00149286	-0.000871663	NA	0.00360992	NA	NA	NA	8	7010.88	-14005.8	66.3466	4.21007e-16
0.623087	NA	NA	-0.00147756	-0.000876535	NA	0.00251184	-0.00418737	NA	NA	8	7010.88	-14005.8	66.3473	4.20872e-16
0.618036	NA	NA	-0.00154991	NA	0.0031963	0.00250996	-0.00419322	NA	NA	8	7010.82	-14005.6	66.4824	3.93377e-16
0.590182	NA	0.00487246	-0.00156262	NA	0.00311868	0.00360883	NA	NA	NA	8	7010.8	-14005.6	66.5091	3.88157e-16
0.614173	NA	NA	NA	-0.000744349	0.00242711	0.00253222	-0.00420389	NA	NA	8	7010.75	-14005.5	66.6116	3.68772e-16
0.586213	NA	0.00487861	NA	-0.000742841	0.00234838	0.00363375	NA	NA	NA	8	7010.73	-14005.5	66.6536	3.61103e-16
0.625032	NA	NA	NA	NA	NA	NA	NA	NA	NA	4	7006.69	-14005.4	66.7298	3.4761e-16
0.607548	NA	0.00483867	-0.00158922	-0.000750169	0.00256786	NA	NA	NA	NA	8	7010.62	-14005.2	66.8823	3.22094e-16
0.611797	NA	NA	NA	NA	NA	0.00346602	NA	NA	NA	5	7007.16	-14004.3	67.7859	2.04999e-16
0.621338	NA	NA	-0.00157146	-0.000756753	0.00266628	0.00252621	-0.00419191	NA	NA	9	7011.15	-14004.3	67.8214	2.01398e-16
0.593487	NA	0.00486989	-0.00158413	-0.000755344	0.00258967	0.00362467	NA	NA	NA	9	7011.13	-14004.3	67.8506	1.98478e-16
0.628312	NA	NA	NA	-0.000848733	NA	NA	NA	NA	NA	5	7007.12	-14004.2	67.8699	1.96572e-16
0.631801	NA	NA	-0.00146949	NA	NA	NA	NA	NA	NA	5	7007.04	-14004.1	68.0342	1.81064e-16
0.623224	NA	NA	NA	NA	0.00289038	NA	NA	NA	NA	5	7007.01	-14004	68.0871	1.76339e-16
0.614983	NA	NA	NA	-0.000854774	NA	0.00348848	NA	NA	NA	6	7007.6	-14003.2	68.9139	1.16632e-16
0.618546	NA	NA	-0.00146369	NA	NA	0.00345593	NA	NA	NA	6	7007.51	-14003	69.096	1.06481e-16
0.635388	NA	NA	-0.00151733	-0.00087122	NA	NA	NA	NA	NA	6	7007.49	-14003	69.129	1.04739e-16
0.609856	NA	NA	NA	NA	0.00291591	0.00348699	NA	NA	NA	6	7007.49	-14003	69.132	1.04582e-16
0.630381	NA	NA	-0.00158794	NA	0.00314107	NA	NA	NA	NA	6	7007.42	-14002.8	69.2798	9.71323e-17
0.626424	NA	NA	NA	-0.000741095	0.00236789	NA	NA	NA	NA	6	7007.33	-14002.7	69.4528	8.90832e-17
0.622071	NA	NA	-0.00151182	-0.000877162	NA	0.00347866	NA	NA	NA	7	7007.97	-14001.9	70.1785	6.19737e-17
0.617025	NA	NA	-0.00158303	NA	0.00316576	0.00347789	NA	NA	NA	7	7007.89	-14001.8	70.3298	5.74594e-17
0.613016	NA	NA	NA	-0.00074616	0.00238997	0.00350284	NA	NA	NA	7	7007.81	-14001.6	70.4891	5.30594e-17
0.633732	NA	NA	-0.00160941	-0.000753805	0.002613	NA	NA	NA	NA	7	7007.74	-14001.5	70.6238	4.96048e-17
0.620336	NA	NA	-0.00160463	-0.000758819	0.0026343	0.00349388	NA	NA	NA	8	7008.22	-14000.4	71.6651	2.94709e-17
